# Supplementary material for: Latent Profiles of Modifiable Biological Factors and Their Associations with Lifestyle Factors and Cardiovascular Disease Outcomes
Source: J Clin Med. 2026 May 1;15(9):3475. doi: 10.3390/jcm15093475 (PMC13163477; doi:10.3390/jcm15093475)
Supplement: Supplementary file 1 [file jcm-15-03475-s001.zip]

Archive with 1 entries (1 files):
- jcm-4240312-supplementary.pdf
